# Supplementary material for: Synthesis, Molecular Docking, Dynamics, Quantum-Chemical Computation, and Antimicrobial Activity Studies of Some New Benzimidazole–Thiadiazole Hybrids
Source: ACS Omega. 2022 Dec 9;7(50):47015–30. doi: 10.1021/acsomega.2c06142 (PMC9773947; doi:10.1021/acsomega.2c06142)
Supplement: Supplementary file 2 — ao2c06142_si_002.zip [file ao2c06142_si_002.zip]

Archive with 1 entries (1 files):
- Supporting Information-2.pptx
